# Supplementary material for: THC and CBD Induce Heme Oxygenase-1-Dependent Cell Death and Trigger Mitochondrial Dysfunction in Human Melanoma and Cutaneous Squamous Cell Carcinoma Cells
Source: Antioxidants (Basel). 2026 Feb 26;15(3):286. doi: 10.3390/antiox15030286 (PMC13024539; doi:10.3390/antiox15030286)
Supplement: Supplementary file 1 [file antioxidants-15-00286-s001.zip]

Archive with 1 entries (1 files):
- antioxidants-3970802-supplementary.pdf
